# Supplementary material for: Exact Combinatorial Density of States for the Critical 1D Ising Model
Source: Entropy (Basel). 2026 Jul 19;28(7):821. doi: 10.3390/e28070821 (PMC13409586; doi:10.3390/e28070821)
Supplement: Supplementary file 1 [file entropy-28-00821-s001.zip]

Archive with 1 entries (1 files):
- entropy-4432430-supplementary.pdf
